# Supplementary material for: Molecular choreography of primer synthesis by the eukaryotic Pol α-primase
Source: Nat Commun. 2023 Jun 21;14:3697. doi: 10.1038/s41467-023-39441-1 (PMC10284912; doi:10.1038/s41467-023-39441-1)
Supplement: Supplementary file 6 — Source Data [file 41467_2023_39441_MOESM6_ESM.xlsx]

## Sheet: Suppl Fig. 1A
	Raw gel image of Supplementary Figure 1a.
	The areas shown in Supplementary Figure 1a are boxed by the dashed black boxes.

## Sheet: Suppl Fig. 2C
Suppl Fig. 2C (left)	0.001001	0.999969		Suppl Fig. 2C (right)	0.00471769	0.999508	0.997767	0.997702
	0.004718	0.999987			0.00943539	0.997356	0.994955	0.994748
	0.009435	0.999792			0.0141531	0.993565	0.989437	0.989842
	0.014153	0.999951			0.0188708	0.988346	0.982159	0.982438
	0.018871	0.999896			0.0235885	0.98131	0.97287	0.972925
	0.023588	0.999691			0.0283062	0.97967	0.974053	0.974099
	0.028306	0.999959			0.0330239	0.962558	0.950627	0.951656
	0.033024	0.999979			0.0377415	0.949113	0.940891	0.940624
	0.037742	0.999967			0.0424592	0.941699	0.933049	0.934257
	0.042459	0.999924			0.0471769	0.936313	0.926732	0.93067
	0.047177	0.999805			0.0518946	0.930725	0.923734	0.924725
	0.051895	0.999593			0.0566123	0.930517	0.925897	0.925529
	0.056612	0.998585			0.06133	0.915014	0.911525	0.912387
	0.06133	0.997484			0.0660477	0.913076	0.906916	0.91051
	0.066048	0.996064			0.0707654	0.908488	0.902872	0.904057
	0.070765	0.993449			0.0754831	0.894039	0.887887	0.890513
	0.075483	0.991444			0.0802008	0.889401	0.882964	0.88436
	0.080201	0.990584			0.0849185	0.885736	0.879529	0.880344
	0.084918	0.986133			0.0896362	0.87058	0.865049	0.866138
	0.089636	0.981916			0.0943539	0.867777	0.860593	0.861458
	0.094354	0.97922			0.0990716	0.855563	0.845498	0.849797
	0.099072	0.979176			0.103789	0.830487	0.815792	0.820416
	0.103789	0.978336			0.108507	0.817475	0.804722	0.807559
	0.108507	0.974509			0.113225	0.797598	0.783731	0.784145
	0.113225	0.973504			0.117942	0.785493	0.768359	0.773567
	0.117942	0.970465			0.12266	0.770761	0.744869	0.747769
	0.12266	0.964252			0.127378	0.750762	0.722612	0.726627
	0.127378	0.957119			0.132095	0.742704	0.707866	0.712706
	0.132095	0.951945			0.136813	0.72413	0.679339	0.689932
	0.136813	0.945876			0.141531	0.712918	0.667432	0.671852
	0.141531	0.932607			0.146248	0.713899	0.664824	0.658902
	0.146248	0.914139			0.150966	0.693508	0.63427	0.643887
	0.150966	0.899369			0.155684	0.672852	0.612674	0.622744
	0.155684	0.878514			0.160402	0.664088	0.599965	0.608492
	0.160402	0.852129			0.165119	0.65383	0.580191	0.599408
	0.165119	0.825381			0.169837	0.646152	0.573254	0.569979
	0.169837	0.805112			0.174555	0.629673	0.553849	0.541342
	0.174555	0.804208			0.179272	0.634066	0.556894	0.559318
	0.179272	0.786551			0.18399	0.635606	0.549294	0.549965
	0.18399	0.760668			0.188708	0.623919	0.543986	0.547366
	0.188708	0.729982			0.193425	0.627985	0.544813	0.54521
	0.193425	0.704364			0.198143	0.637713	0.561129	0.553555
	0.198143	0.676818			0.202861	0.625719	0.546277	0.551423
	0.202861	0.648856			0.207578	0.619727	0.531199	0.539551
	0.207579	0.644325			0.212296	0.625803	0.526622	0.546743
	0.212296	0.644239			0.217014	0.629336	0.535954	0.531686
	0.217014	0.62905			0.221732	0.607235	0.504401	0.499171
	0.221732	0.620603			0.226449	0.601942	0.480795	0.490978
	0.226449	0.61032			0.231167	0.613458	0.469689	0.486524
	0.231167	0.602709			0.235885	0.596564	0.449271	0.444538
	0.235885	0.567707			0.240602	0.583186	0.401176	0.408096
	0.240602	0.519346			0.24532	0.58899	0.365842	0.383063
	0.24532	0.444033			0.250038	0.580032	0.352504	0.35268
	0.250038	0.395377			0.254755	0.55599	0.311511	0.315432
	0.254755	0.356756			0.259473	0.539073	0.282597	0.306112
	0.259473	0.296754			0.264191	0.499829	0.240749	0.265435
	0.264191	0.23669			0.268909	0.397076	0.166392	0.177114
	0.268909	0.187911			0.273626	0.273193	0.0941388	0.099484
	0.273626	0.154353			0.278344	0.175221	0.0528203	0.0538363
	0.278344	0.115981			0.283062	0.123666	0.0352824	0.0413172
	0.283062	0.094578			0.287779	0.0939471	0.018343	0.0394482
	0.287779	0.086369			0.292497	0.0845667	0.0256172	0.0364466
	0.292497	0.09526			0.297215	0.0715172	0.0281373	0.0352381
	0.297215	0.070266			0.301932	0.0539937	0.0232593	0.012819
	0.301932	0.063574			0.30665	0.0312323	0.0162629	0.00706168
	0.30665	0.062072			0.311368	0.025676	0.00379695	0.00333393
	0.311368	0.035438			0.316085	0.0156976	1.13491e-05	0.00404447
	0.316085	0.03105			0.320803	0.00991663	0.00442927	0.0081726
	0.320803	0.037739			0.325521	-0.000566136	-0.00102012	0.00483154
	0.325521	0.032713			0.330239	-0.0176241	-0.00233018	0.0119712
	0.330239	0.030491			0.334956	-0.0173943	0.000773785	0.00869745
	0.334956	0.036019			0.339674	-0.0204526	0.00626198	0.0086012
	0.339674	0.033537			0.344392	-0.00838991	0.0132136	-0.000805314
	0.344392	0.022495			0.349109	-0.00278559	0.00427891	0.00387348
	0.349109	0.015567			0.353827	-0.00385439	0.00144622	-0.00704476
	0.353827	0.013425			0.358545	0.00786172	0.00607753	-0.00785929
	0.358545	-0.000556193			0.363262	-0.000934591	0.00832852	-0.000573984
	0.363262	-0.00611			0.36798	0.0013899	-0.0055838	-0.00615016
	0.36798	0.001982			0.372698	0.0122273	0.00485269	0.00869141
	0.372698	-0.00067951			0.377415	0.0053805	0.00580325	3.17533e-05
	0.377415	-0.00572			0.382133	0.00234333	0.00831642	-0.00452206
	0.382133	0.008071			0.386851	0.00372011	0.0124368	0.00358793
	0.386851	-0.00169			0.391569	-0.00504081	0.00208907	0.000139546
	0.391569	0.008598			0.396286	0.00172516	0.00691758	-0.00879516
	0.396286	0.026233			0.401004	0.00256763	0.00789328	-0.000520784
	0.401004	0.008142			0.405722	-0.0044173	-0.000116121	-0.0062838
	0.405722	0.000108611			0.410439	-0.00321202	0.000718677	-0.000247108
	0.410439	0.005625			0.415157	-0.00915892	0.00483479	-0.00636393
	0.415157	0.024901			0.419875	-0.00704748	-0.00306215	-0.00695317
	0.419875	0.009422			0.424592	0.0103959	0.00612701	0.00406661
	0.424592	0.008093			0.42931	0.000861307	-0.00241636	-0.00188472
	0.42931	0.006752			0.434028	0.00196879	-0.000557974	-0.00736861
	0.434028	0.009537			0.438745	0.00992953	0.00258811	-0.00804243
	0.438745	0.021109			0.443463	0.0010974	0.00382453	0.00297109
	0.443463	-0.000544977			0.448181	0.00295227	0.00241247	0.00287196
	0.448181	-0.00896			0.452899	0.00242067	0.000931557	-0.000219075
	0.452899	0.006379			0.457616	-0.00246069	-0.00491426	-0.00405546
	0.457616	0.007056			0.462334	-0.00118128	-0.00215622	-0.00429562
	0.462334	0.004587			0.467052	-0.00369329	0.00600177	-0.000270605
	0.467052	0.003047			0.471769	-0.0118916	-0.00364799	-0.000789798
	0.471769	0.003316			0.476487	-0.0104058	0.00101392	-0.000154838
	0.476487	0.018592			0.481205	-0.00296897	0.00313129	0.000448616
	0.481205	0.008129			0.485922	0.00435188	-0.000494935	0.002111
	0.485922	-0.00181			0.49064	0.000973237	0.004415	-0.00193217
	0.49064	-0.00436			0.495358	-0.00526339	0.0020902	0.000152761
	0.495358	0.005438			0.500075	-0.00869354	0.00255289	0.00619684
	0.500075	-0.00509			0.504793	0.00612782	0.0051332	0.00285637
	0.504793	2.29126e-05			0.509511	0.0105256	-0.000381102	-0.0014143
	0.509511	0.010226			0.514229	-0.00212163	-0.00273603	-0.00231706
	0.514229	0.002229			0.518946	-0.00122335	-0.00290469	-0.000533034
	0.518946	0.010725			0.523664	0.00670332	0.00489624	0.00326521
	0.523664	0.009944			0.528382	0.00255125	-0.00432344	0.00137166
	0.528382	0.006131			0.533099	0.00851266	0.00201434	0.00285962
	0.533099	0.010901			0.537817	0.00866607	0.00235343	0.00258726
	0.537817	0.006312			0.542535	-0.00507432	0.00230938	0.00983897
	0.542535	0.002824			0.547252	-0.00621379	0.00109719	0.00194369
	0.547252	0.002888			0.55197	0.000920093	-0.00232687	-0.00123693
	0.55197	-0.00865			0.556688	-0.000961566	-0.00232014	-0.00465832
	0.556688	-0.00902			0.561405	-0.00296202	0.00170069	0.00226496
	0.561405	-0.00327			0.566123	0.000160568	-0.00101032	0.00360329
	0.566123	0.005891			0.570841	0.00287891	-0.00248716	0.00564985
	0.570841	0.003144			0.575559	0.00236657	-0.00207654	0.00754002
	0.575559	0.006886			0.580276	0.00422984	-0.0016574	0.00603346
	0.580276	0.006275			0.584994	-0.00519902	-0.000731007	-0.0048199
	0.584994	0.013767			0.589712	-0.00370359	0.00191934	0.00259727
	0.589712	0.018285			0.594429	-0.0009151	0.00643782	0.000320361
	0.594429	0.008909			0.599147	-0.00201027	-0.000179633	0.000541132
	0.599147	0.003347
	0.603865	0.003055

## Sheet: Suppl Fig. 2E
Suppl Fig. 2E (left)	0.001001	0.999749		Suppl Fig. 2E (right)	0.00471769	0.999356	0.997664	0.997555
	0.004718	0.999998			0.00943539	0.995075	0.992889	0.99318
	0.009435	0.999975			0.0141531	0.990323	0.987062	0.987248
	0.014153	0.999934			0.0188708	0.984349	0.979007	0.979664
	0.018871	0.999911			0.0235885	0.977426	0.971278	0.97084
	0.023588	0.999853			0.0283062	0.972907	0.967419	0.967044
	0.028306	0.99951			0.0330239	0.950278	0.944182	0.943346
	0.033024	0.998079			0.0377415	0.930493	0.92461	0.926762
	0.037742	0.996054			0.0424592	0.898568	0.89217	0.893418
	0.042459	0.99187			0.0471769	0.904552	0.904566	0.901665
	0.047177	0.988775			0.0518946	0.898096	0.893323	0.894666
	0.051895	0.987212			0.0566123	0.888436	0.887363	0.892782
	0.056612	0.986183			0.06133	0.864058	0.863436	0.865733
	0.06133	0.97966			0.0660477	0.844148	0.840186	0.840899
	0.066048	0.97109			0.0707654	0.839229	0.835205	0.834018
	0.070765	0.971564			0.0754831	0.838861	0.834785	0.832299
	0.075483	0.967272			0.0802008	0.839335	0.834788	0.836271
	0.080201	0.968128			0.0849185	0.821562	0.818143	0.816441
	0.084918	0.961548			0.0896362	0.797406	0.789256	0.792114
	0.089636	0.959593			0.0943539	0.805345	0.79703	0.801429
	0.094354	0.958718			0.0990716	0.811055	0.806085	0.805763
	0.099072	0.952575			0.103789	0.787918	0.78076	0.782316
	0.103789	0.948088			0.108507	0.763429	0.759622	0.74933
	0.108507	0.944872			0.113225	0.748469	0.737104	0.735973
	0.113225	0.938999			0.117942	0.721241	0.70823	0.709534
	0.117942	0.92604			0.12266	0.700136	0.683796	0.687055
	0.12266	0.913616			0.127378	0.671854	0.660379	0.652985
	0.127378	0.897889			0.132095	0.682458	0.666035	0.657981
	0.132095	0.881114			0.136813	0.682169	0.664429	0.650052
	0.136813	0.868658			0.141531	0.668466	0.637863	0.6415
	0.141531	0.862741			0.146248	0.649712	0.621058	0.622708
	0.146248	0.843388			0.150966	0.628339	0.602553	0.591293
	0.150966	0.830525			0.155684	0.602235	0.577908	0.560933
	0.155684	0.822397			0.160402	0.601085	0.566322	0.564619
	0.160402	0.815125			0.165119	0.600345	0.557492	0.555681
	0.165119	0.792988			0.169837	0.590807	0.552718	0.552681
	0.169837	0.774873			0.174555	0.59686	0.555248	0.557546
	0.174555	0.770841			0.179272	0.583099	0.539141	0.537834
	0.179272	0.754272			0.18399	0.576535	0.526013	0.539204
	0.18399	0.738732			0.188708	0.594109	0.550449	0.550023
	0.188708	0.723679			0.193425	0.583428	0.540744	0.541804
	0.193425	0.71767			0.198143	0.579376	0.536132	0.537902
	0.198143	0.727025			0.202861	0.592012	0.554918	0.551377
	0.202861	0.720828			0.207578	0.595935	0.552112	0.549343
	0.207579	0.69995			0.212296	0.604718	0.557245	0.562179
	0.212296	0.673266			0.217014	0.593797	0.547031	0.546255
	0.217014	0.637328			0.221732	0.588757	0.537636	0.523978
	0.221732	0.594237			0.226449	0.582231	0.516574	0.510064
	0.226449	0.523463			0.231167	0.59157	0.511839	0.519288
	0.231167	0.464299			0.235885	0.598496	0.509072	0.511474
	0.235885	0.419496			0.240602	0.582533	0.481767	0.489352
	0.240602	0.362918			0.24532	0.58189	0.470278	0.475575
	0.24532	0.323036			0.250038	0.566208	0.435798	0.433672
	0.250038	0.262732			0.254755	0.548039	0.393723	0.393934
	0.254755	0.222188			0.259473	0.47551	0.273834	0.278531
	0.259473	0.19488			0.264191	0.32645	0.145749	0.155328
	0.264191	0.158488			0.268909	0.212077	0.0742397	0.0982905
	0.268909	0.115863			0.273626	0.161148	0.0621229	0.0625346
	0.273626	0.126072			0.278344	0.114356	0.0546392	0.0450634
	0.278344	0.114908			0.283062	0.0825015	0.0330363	0.0355206
	0.283062	0.088904			0.287779	0.0588501	0.0201505	0.0289567
	0.287779	0.075688			0.292497	0.0454828	0.00800922	0.015235
	0.292497	0.080089			0.297215	0.0353406	0.0202398	0.00439442
	0.297215	0.092049			0.301932	0.0173096	0.00119729	0.00275453
	0.301932	0.084168			0.30665	0.0150819	0.00887677	0.00187082
	0.30665	0.074616			0.311368	0.0186046	0.0200685	0.0030041
	0.311368	0.067681			0.316085	0.0147101	-0.000706018	0.0125581
	0.316085	0.058959			0.320803	0.00798507	0.00542139	-0.00116084
	0.320803	0.05786			0.325521	0.0085957	0.0131449	-0.00752482
	0.325521	0.0614			0.330239	0.0142656	0.00219577	0.00698153
	0.330239	0.059043			0.334956	-6.22319e-05	-0.00401087	-0.00660674
	0.334956	0.030846			0.339674	-0.00969703	-0.00343674	0.00213192
	0.339674	0.014168			0.344392	0.0119954	-0.00359245	0.00203191
	0.344392	0.01673			0.349109	0.01066	-0.010091	0.00421694
	0.349109	0.033743			0.353827	0.0073158	0.00487306	0.00156371
	0.353827	0.026976			0.358545	0.0158213	0.0034821	0.00322391
	0.358545	0.023965			0.363262	-0.0117337	-0.00833507	-0.0013546
	0.363262	0.034063			0.36798	-0.0148881	-0.00480124	-0.0066967
	0.36798	0.047546			0.372698	-0.0123799	0.00608162	0.00769869
	0.372698	0.061359			0.377415	-0.0101645	-0.00867094	-0.00291126
	0.377415	0.059995			0.382133	-0.00328096	-0.00220168	-0.00168018
	0.382133	0.058053			0.386851	-0.0131656	-0.00375638	0.00278548
	0.386851	0.055246			0.391569	-0.00672861	-0.0018351	-9.42475e-06
	0.391569	0.045462			0.396286	-0.0028282	0.00372959	-0.00419025
	0.396286	0.043331			0.401004	-0.0115966	0.000157843	0.0103072
	0.401004	0.054354			0.405722	-0.00167213	-0.0019496	-0.00218643
	0.405722	0.060765			0.410439	-0.0041039	-0.00841491	0.0028535
	0.410439	0.046696			0.415157	-0.00482877	-0.0104746	0.00338959
	0.415157	0.037783			0.419875	0.0109904	-0.00307533	-0.000329143
	0.419875	0.024148			0.424592	-0.000604023	-0.000771192	0.0103137
	0.424592	0.017645			0.42931	0.00170469	0.000568819	-0.00595262
	0.42931	0.031896			0.434028	0.00711068	0.000176361	0.00164422
	0.434028	0.033028			0.438745	0.000518839	6.99112e-05	0.00456455
	0.438745	0.03326			0.443463	0.00358278	-0.00203525	-0.0079
	0.443463	0.032808			0.448181	0.00651873	0.00241917	0.00090632
	0.448181	0.028406			0.452899	0.0139282	0.00171763	0.00378398
	0.452899	0.021159			0.457616	-0.00167465	0.00469767	0.00223246
	0.457616	0.022132			0.462334	-0.0137858	-0.00331727	-0.00525074
	0.462334	0.02676			0.467052	-0.00693049	-0.000977529	-0.000683636
	0.467052	0.020272			0.471769	-0.00297756	-0.00147297	0.00166969
	0.471769	0.021376			0.476487	0.00349367	-0.000452851	-0.00537394
	0.476487	0.02545			0.481205	0.00156091	-0.00282202	-0.00184198
	0.481205	0.019484			0.485922	-0.0054817	-0.00675997	-0.000350787
	0.485922	0.020905			0.49064	0.00432811	8.69209e-05	-0.00400598
	0.49064	0.031299			0.495358	0.00643421	-0.000579924	-0.00340379
	0.495358	0.041154			0.500075	-0.00545064	0.000957418	0.00210885
	0.500075	0.016684			0.504793	-0.00692609	0.00374582	0.00254634
	0.504793	0.030358			0.509511	-0.00375085	0.00141492	0.000827068
	0.509511	0.027809			0.514229	0.0115237	-0.00222308	-0.00366927
	0.514229	0.021216			0.518946	0.0158576	0.00402306	0.000593445
	0.518946	0.016566			0.523664	0.00710157	-0.00748654	0.00169767
	0.523664	0.023587			0.528382	0.00261929	-0.00392997	0.003546
	0.528382	0.028434			0.533099	0.00180195	-0.000653934	0.00174049
	0.533099	0.034301			0.537817	0.000245776	0.00402518	0.00476492
	0.537817	0.031607			0.542535	-0.00120385	-0.00199516	0.00259051
	0.542535	0.016248			0.547252	-0.00260644	-0.00152261	0.000681915
	0.547252	0.017065			0.55197	-0.00120337	0.00084075	-0.00349485
	0.55197	0.026397			0.556688	-0.00192155	-0.00208516	0.00194049
	0.556688	0.033869			0.561405	0.0048354	-0.00254078	0.000472352
	0.561405	0.034942			0.566123	-0.00376043	-0.000409553	0.00153345
	0.566123	0.033681			0.570841	-0.00121502	-0.00138172	0.00314351
	0.570841	0.039566			0.575559	0.00264641	-0.000554121	-0.00348551
	0.575559	0.03621			0.580276	-0.00109542	-0.000385497	0.00527895
	0.580276	0.035854			0.584994	-0.00469502	-0.00149044	-0.000566392
	0.584994	0.031139			0.589712	-0.00625356	-0.00339333	-0.0042051
	0.589712	0.026677			0.594429	-0.00384442	-0.000522058	0.000931508
	0.594429	0.026185			0.599147	-0.0055941	-0.00437694	0.0039617
	0.599147	0.02356
	0.603865	0.021106

## Sheet: Suppl Fig. 3C
Suppl Fig. 3C (left)	0.001001	0.999999		Suppl Fig. 3C (right)	0.00471769	0.991989	0.991989	0.991989
	0.004718	0.999992			0.00943539	0.961329	0.951329	0.931329
	0.009435	0.999989			0.0141531	0.92765	0.91965	0.92465
	0.014153	0.999984			0.0188708	0.872279	0.852279	0.842279
	0.018871	0.997891			0.0235885	0.822669	0.812669	0.822669
	0.023588	0.999731			0.0283062	0.771075	0.761075	0.751075
	0.028306	0.999608			0.0330239	0.701218	0.691218	0.681218
	0.033024	0.999149			0.0377415	0.637158	0.627158	0.617158
	0.037742	0.996			0.0424592	0.6	0.58	0.57
	0.042459	0.999947			0.0471769	0.59	0.58	0.575
	0.047177	0.999783			0.0518946	0.550253	0.533	0.524553
	0.051895	0.999419			0.0566123	0.532537	0.521537	0.50537
	0.056612	0.998576			0.06133	0.568006	0.538006	0.528006
	0.06133	0.997115			0.0660477	0.583885	0.563885	0.553885
	0.066048	0.973108			0.0707654	0.558109	0.53109	0.538109
	0.070765	0.96			0.0754831	0.583972	0.563972	0.553972
	0.075483	0.95			0.0802008	0.600347	0.580347	0.580347
	0.080201	0.946			0.0849185	0.637158	0.617158	0.617158
	0.084918	0.944			0.0896362	0.662943	0.632943	0.632943
	0.089636	0.94			0.0943539	0.713172	0.683172	0.683172
	0.094354	0.93			0.0990716	0.740612	0.720612	0.720612
	0.099072	0.925			0.103789	0.752032	0.722032	0.722032
	0.103789	0.91			0.108507	0.77081	0.74081	0.74081
	0.108507	0.907			0.113225	0.775914	0.715914	0.705914
	0.113225	0.892742			0.117942	0.766816	0.716816	0.726816
	0.117942	0.852618			0.12266	0.749776	0.68	0.66
	0.12266	0.808306			0.127378	0.72766	0.66	0.63
	0.127378	0.711203			0.132095	0.723889	0.65	0.63
	0.132095	0.617348			0.136813	0.719342	0.65	0.62
	0.136813	0.483188			0.141531	0.719738	0.63	0.615
	0.141531	0.467353			0.146248	0.711571	0.625	0.614
	0.146248	0.504184			0.150966	0.696096	0.6	0.596096
	0.150966	0.435924			0.155684	0.688435	0.56	0.545
	0.155684	0.433895			0.160402	0.649265	0.52	0.51
	0.160402	0.406703			0.165119	0.57086	0.49086	0.48
	0.165119	0.383495			0.169837	0.457128	0.36	0.34
	0.169837	0.309966			0.174555	0.325711	0.23	0.22
	0.174555	0.247281			0.179272	0.22477	0.11477	0.12477
	0.179272	0.15349			0.18399	0.136831	0.126831	0.116831
	0.18399	0.112166			0.188708	0.100642	0.091	0.085
	0.188708	0.103666			0.193425	0.0736686	0.0636686	0.0536686
	0.193425	0.066285			0.198143	0.0594766	0.0494766	0.0394766
	0.198143	0.063287			0.202861	0.0517488	0.0417488	0.0317488
	0.202861	0.084498			0.207578	0.0311264	0.0211264	0.0211264
	0.207579	0.035606			0.212296	0.0161208	0.0161208	0.0161208
	0.212296	0.039006			0.217014	0.00551418	0.00551418	0.00551418
	0.217014	0.049564			0.221732	0.00940025	0.00940025	0.00940025
	0.221732	0.04874			0.226449	0.0119573	0.0119573	0.0119573
	0.226449	0.032695			0.231167	-0.00492517	-0.00492517	-0.00492517
	0.231167	0.033873			0.235885	-0.0282961	-0.0282961	-0.0282961
	0.235885	0.023314			0.240602	-0.0333662	-0.0333662	-0.0333662
	0.240602	0.017731			0.24532	-0.0169611	-0.0169611	-0.0169611
	0.24532	0.003203			0.250038	-0.0242203	-0.0242203	-0.0242203
	0.250038	0.005975			0.254755	-0.0147602	-0.0147602	-0.0147602
	0.254755	0.015867			0.259473	-0.011695	-0.011695	-0.011695
	0.259473	0.001282			0.264191	-0.0138271	-0.0138271	-0.0138271
	0.264191	0.026847			0.268909	-0.0242096	-0.0242096	-0.0242096
	0.268909	0.017066			0.273626	-0.0170402	-0.0170402	-0.0170402
	0.273626	0.000320292			0.278344	-0.00821249	-0.00821249	-0.00821249
	0.278344	0.011876			0.283062	-0.0127326	-0.0127326	-0.0127326
	0.283062	0.010592			0.287779	-0.00668097	-0.00668097	-0.00668097
	0.287779	-0.00676			0.292497	-0.0140841	-0.0140841	-0.0140841
	0.292497	-0.01625			0.297215	-0.0268751	-0.0268751	-0.0268751
	0.297215	0.003642			0.301932	-0.0168313	-0.0168313	-0.0168313
	0.301932	-0.00752			0.30665	-0.00303737	-0.00303737	-0.00303737
	0.30665	0.007619			0.311368	-0.00800143	-0.00800143	-0.00800143
	0.311368	0.003156			0.316085	-0.00395899	-0.00395899	-0.00395899
	0.316085	-0.00527			0.320803	-0.0021259	-0.0021259	-0.0021259
	0.320803	-0.0044			0.325521	0.000748455	0.000748455	0.000748455
	0.325521	-0.00401			0.330239	0.00139261	0.00139261	0.00139261
	0.330239	0.006105			0.334956	-0.000817845	-0.000817845	-0.000817845
	0.334956	0.008342			0.339674	-0.0012013	-0.0012013	-0.0012013
	0.339674	-0.00761			0.344392	0.00925766	0.00925766	0.00925766
	0.344392	0.001091			0.349109	0.00995561	0.00995561	0.00995561
	0.349109	0.009704			0.353827	0.00887791	0.00887791	0.00887791
	0.353827	0.003724			0.358545	0.00399329	0.00399329	0.00399329
	0.358545	0.001646			0.363262	0.01158	0.01158	0.01158
	0.363262	0.006502			0.36798	0.0182906	0.0182906	0.0182906
	0.36798	-0.00131			0.372698	0.00655547	0.00655547	0.00655547
	0.372698	0.012365			0.377415	0.00154931	0.00154931	0.00154931
	0.377415	0.000530068			0.382133	0.0111343	0.0111343	0.0111343
	0.382133	0.004271			0.386851	0.00183948	0.00183948	0.00183948
	0.386851	-0.00288			0.391569	0.000796993	0.000796993	0.000796993
	0.391569	-0.000213577			0.396286	0.0162476	0.0162476	0.0162476
	0.396286	0.004235			0.401004	0.0111515	0.0111515	0.0111515
	0.401004	0.008251			0.405722	-0.00495457	-0.00495457	-0.00495457
	0.405722	0.006134			0.410439	0.000650047	0.000650047	0.000650047
	0.410439	-0.00127			0.415157	-0.00251701	-0.00251701	-0.00251701
	0.415157	-0.00248			0.419875	0.000740373	0.000740373	0.000740373
	0.419875	0.008117			0.424592	-0.00371426	-0.00371426	-0.00371426
	0.424592	0.003203			0.42931	-0.0101092	-0.0101092	-0.0101092
	0.42931	-0.00967			0.434028	-0.00336592	-0.00336592	-0.00336592
	0.434028	-0.00121			0.438745	-0.0110502	-0.0110502	-0.0110502
	0.438745	0.003505			0.443463	-0.00669685	-0.00669685	-0.00669685
	0.443463	0.007229			0.448181	-0.00415123	-0.00415123	-0.00415123
	0.448181	0.007409			0.452899	-0.00937071	-0.00937071	-0.00937071
	0.452899	-0.00617			0.457616	-0.00820386	-0.00820386	-0.00820386
	0.457616	0.002106			0.462334	-0.00118578	-0.00118578	-0.00118578
	0.462334	-0.00512			0.467052	-0.00184486	-0.00184486	-0.00184486
	0.467052	-0.00915			0.471769	-0.012732	-0.012732	-0.012732
	0.471769	0.003152			0.476487	-0.00761759	-0.00761759	-0.00761759
	0.476487	-0.000548095			0.481205	0.00458859	0.00458859	0.00458859
	0.481205	0.00558			0.485922	0.00568504	0.00568504	0.00568504
	0.485922	-0.00611			0.49064	0.0118273	0.0118273	0.0118273
	0.49064	-0.00466			0.495358	0.00964404	0.00964404	0.00964404
	0.495358	0.004689			0.500075	0.00466685	0.00466685	0.00466685
	0.500075	0.002911			0.504793	0.0052922	0.0052922	0.0052922
	0.504793	-0.00212			0.509511	0.0110016	0.0110016	0.0110016
	0.509511	0.005549			0.514229	0.0138953	0.0138953	0.0138953
	0.514229	-0.000848067			0.518946	0.00249917	0.00249917	0.00249917
	0.518946	0.006695			0.523664	0.000258351	0.000258351	0.000258351
	0.523664	0.007843			0.528382	0.0030093	0.0030093	0.0030093
	0.528382	0.002285			0.533099	0.00452881	0.00452881	0.00452881
	0.533099	0.005067			0.537817	-0.00136748	-0.00136748	-0.00136748
	0.537817	0.000198492			0.542535	-0.000575002	-0.000575002	-0.000575002
	0.542535	-0.00478			0.547252	-0.00539096	-0.00539096	-0.00539096
	0.547252	0.004963			0.55197	-0.00190292	-0.00190292	-0.00190292
	0.55197	-0.00253			0.556688	-0.00136973	-0.00136973	-0.00136973
	0.556688	0.002879			0.561405	-0.00132295	-0.00132295	-0.00132295
	0.561405	-0.000229271			0.566123	-0.00107526	-0.00107526	-0.00107526
	0.566123	-0.00653			0.570841	0.000496882	0.000496882	0.000496882
	0.570841	-0.00217			0.575559	0.00235388	0.00235388	0.00235388
	0.575559	0.000988859			0.580276	0.00179134	0.00179134	0.00179134
	0.580276	0.009498			0.584994	-0.000672024	-0.000672024	-0.000672024
	0.584994	0.002134			0.589712	-0.00475056	-0.00475056	-0.00475056
	0.589712	0.003086			0.594429	-0.00286534	-0.00286534	-0.00286534
	0.594429	-0.00129			0.599147	0.00699923	0.00699923	0.00699923
	0.599147	0.001414
	0.603865	-0.000552422

## Sheet: Suppl Fig. 4C
Suppl Fig. 4C (left)	0.001001	0.999994		Suppl Fig. 4C (right)	0.00471769	0.998033	0.997294	0.997548
	0.004718	0.999745			0.00943539	0.991302	0.983769	0.984084
	0.009435	0.999961			0.0141531	0.990065	0.984749	0.984257
	0.014153	0.999678			0.0188708	0.966204	0.93955	0.937826
	0.018871	0.999901			0.0235885	0.97331	0.945767	0.944353
	0.023588	0.99953			0.0283062	0.970338	0.949748	0.948759
	0.028306	0.999097			0.0330239	0.928127	0.89603	0.890742
	0.033024	0.999723			0.0377415	0.909469	0.870522	0.871441
	0.037742	0.999812			0.0424592	0.923109	0.892587	0.892756
	0.042459	0.991801			0.0471769	0.902697	0.872086	0.870382
	0.047177	0.998901			0.0518946	0.904702	0.852557	0.857618
	0.051895	0.991223			0.0566123	0.909824	0.856691	0.847337
	0.056612	0.999903			0.06133	0.908773	0.859699	0.860068
	0.06133	0.999831			0.0660477	0.904145	0.861503	0.865926
	0.066048	0.999457			0.0707654	0.900562	0.847106	0.85253
	0.070765	0.999088			0.0754831	0.876305	0.831484	0.822035
	0.075483	0.998309			0.0802008	0.882457	0.822283	0.816157
	0.080201	0.993756			0.0849185	0.916589	0.86301	0.855108
	0.084918	0.982672			0.0896362	0.919468	0.864854	0.860442
	0.089636	0.969732			0.0943539	0.920456	0.870148	0.854691
	0.094354	0.948518			0.0990716	0.922613	0.8614	0.85124
	0.099072	0.939121			0.103789	0.926225	0.850495	0.831032
	0.103789	0.907916			0.108507	0.921626	0.82255	0.805483
	0.108507	0.859191			0.113225	0.916812	0.796493	0.789691
	0.113225	0.815497			0.117942	0.910354	0.781551	0.782439
	0.117942	0.843984			0.12266	0.905105	0.771279	0.778851
	0.12266	0.826567			0.127378	0.893712	0.769539	0.765532
	0.127378	0.788344			0.132095	0.890025	0.755202	0.758963
	0.132095	0.751541			0.136813	0.883367	0.743299	0.742021
	0.136813	0.666191			0.141531	0.869256	0.729136	0.715882
	0.141531	0.626624			0.146248	0.849951	0.70554	0.705246
	0.146248	0.571888			0.150966	0.844639	0.695433	0.685054
	0.150966	0.494235			0.155684	0.833692	0.684931	0.674834
	0.155684	0.481781			0.160402	0.820459	0.67467	0.66461
	0.160402	0.422472			0.165119	0.797543	0.664266	0.65399
	0.165119	0.400713			0.169837	0.785643	0.654098	0.648386
	0.169837	0.388366			0.174555	0.786401	0.643999	0.637049
	0.174555	0.363067			0.179272	0.765096	0.623651	0.613511
	0.179272	0.322998			0.18399	0.757757	0.613553	0.603331
	0.18399	0.315517			0.188708	0.743926	0.603335	0.593237
	0.188708	0.301653			0.193425	0.733309	0.583113	0.588293
	0.193425	0.261473			0.198143	0.716897	0.562984	0.556276
	0.198143	0.242044			0.202861	0.696732	0.542792	0.538265
	0.202861	0.222013			0.207578	0.667839	0.512526	0.50924
	0.207579	0.217197			0.212296	0.633837	0.482407	0.472177
	0.212296	0.197247			0.217014	0.584751	0.432119	0.421654
	0.217014	0.163898			0.221732	0.503231	0.351967	0.361034
	0.221732	0.165181			0.226449	0.39176	0.23149	0.225053
	0.226449	0.149781			0.231167	0.244823	0.0975198	0.0322251
	0.231167	0.131918			0.235885	0.137392	0.0555266	0.0190387
	0.235885	0.132416			0.240602	0.0663952	0.024607	0.0124922
	0.240602	0.11982			0.24532	0.0290381	0.0143192	0.0100125
	0.24532	0.101819			0.250038	0.00209253	0.00207214	0.00104652
	0.250038	0.085417			0.254755	0.000742135	0.00302242	-0.00734619
	0.254755	0.092343			0.259473	-0.0108561	0.0095872	-0.0013469
	0.259473	0.087956			0.264191	-0.0126899	-0.00291712	0.00873745
	0.264191	0.079367			0.268909	-0.0238599	-0.00310325	0.00545718
	0.268909	0.066801			0.273626	-0.0331082	0.00203099	-0.000814339
	0.273626	0.048852			0.278344	-0.0201495	0.0108499	0.00131374
	0.278344	0.054126			0.283062	-0.0179979	0.0102979	-0.000471591
	0.283062	0.058387			0.287779	-0.0295345	0.00662475	0.00109642
	0.287779	0.057463			0.292497	-0.0187119	0.00421387	-0.00242166
	0.292497	0.058129			0.297215	-0.033954	-0.0052658	0.000442262
	0.297215	0.062345			0.301932	-0.0206803	-0.00368263	0.0010536
	0.301932	0.054698			0.30665	-0.0313376	-0.00149747	0.0016022
	0.30665	0.034364			0.311368	-0.0268001	-0.00380436	0.00212979
	0.311368	0.043452			0.316085	-0.0225568	0.0031827	-0.00206934
	0.316085	0.047654			0.320803	-0.00620732	0.0154342	0.000245068
	0.320803	0.023085			0.325521	-0.0171841	0.00906464	-0.00581767
	0.325521	0.021645			0.330239	-0.00712393	-0.00584914	-0.000405328
	0.330239	0.015846			0.334956	0.00045711	-0.00461394	0.00335301
	0.334956	0.026861			0.339674	-0.00587579	0.00315773	-0.00176625
	0.339674	0.036612			0.344392	0.000333588	0.00457306	-0.0049573
	0.344392	0.025219			0.349109	0.00438526	-0.00128657	0.0024168
	0.349109	0.014434			0.353827	0.000545384	-0.00418203	-0.00291767
	0.353827	0.019696			0.358545	-0.00587717	-0.000437434	-0.000124638
	0.358545	0.026871			0.363262	-0.0166922	0.00631346	0.00531463
	0.363262	0.02855			0.36798	-0.0148493	-0.00240918	0.00667874
	0.36798	0.030911			0.372698	-0.0054049	-0.00795451	-0.00243338
	0.372698	0.033921			0.377415	0.00149831	-0.00482474	-0.00313067
	0.377415	0.02515			0.382133	0.00916503	0.00401978	-0.00544097
	0.382133	0.020212			0.386851	0.00683123	-0.00167035	0.00660466
	0.386851	0.026774			0.391569	0.00865644	0.00152676	0.00219015
	0.391569	0.035293			0.396286	0.00406944	0.00204489	-0.0014717
	0.396286	0.027144			0.401004	0.00703081	0.000564022	4.08591e-05
	0.401004	0.014211			0.405722	0.00860249	-0.00164443	-0.00118144
	0.405722	0.023424			0.410439	0.00467675	0.000866941	-0.00294075
	0.410439	0.030429			0.415157	-0.00205139	0.00163089	-0.000703309
	0.415157	0.035884			0.419875	0.00152567	-0.000713834	-0.00236893
	0.419875	0.025078			0.424592	0.00431419	0.000765271	-0.00158435
	0.424592	0.016025			0.42931	0.00268669	-0.00198223	0.00639393
	0.42931	0.019031			0.434028	0.00638199	-0.00544631	-0.00394014
	0.434028	0.016373			0.438745	0.00230095	0.00378482	-0.001657
	0.438745	0.029447			0.443463	0.00278121	0.00169832	0.00221793
	0.443463	0.025745			0.448181	0.00243629	-0.00423805	-0.00182156
	0.448181	0.013875			0.452899	0.00506117	-0.000481253	-0.001484
	0.452899	0.002928			0.457616	0.00655128	-0.00155669	-0.00274068
	0.457616	0.006385			0.462334	0.00103835	0.002834	-0.00135312
	0.462334	0.006792			0.467052	-0.00653083	-0.00350632	0.00350655
	0.467052	0.014103			0.471769	-0.00730692	0.00512155	0.00143883
	0.471769	0.020407			0.476487	-0.00535049	0.00558308	-0.00475419
	0.476487	0.013824			0.481205	-0.00656665	0.000215699	-0.00431415
	0.481205	0.010024			0.485922	-0.00474426	0.00198751	-0.000185726
	0.485922	0.010754			0.49064	-0.00624801	-0.000779459	0.000823592
	0.49064	0.006638			0.495358	-0.0111145	-0.000689484	-0.00280412
	0.495358	0.002775			0.500075	-0.00652689	-0.00317531	0.00165851
	0.500075	0.010983			0.504793	0.00983491	-0.00500247	0.00602598
	0.504793	0.011703			0.509511	0.0112718	-0.00268658	0.0037371
	0.509511	0.016346			0.514229	0.011058	-0.000307677	0.00521076
	0.514229	0.015176			0.518946	0.00644685	0.000809902	0.00246408
	0.518946	0.020267			0.523664	0.00990501	0.000105893	-0.00662157
	0.523664	0.013954			0.528382	0.00378738	-0.000825819	-0.00524114
	0.528382	0.006451			0.533099	0.00569576	-0.000661856	-0.00110517
	0.533099	0.001191			0.537817	0.00366358	0.00162247	0.00455844
	0.537817	-0.00354			0.542535	-0.00103337	0.00656122	0.00295491
	0.542535	-0.00281			0.547252	-0.00582368	0.00388438	-0.00253125
	0.547252	0.003716			0.55197	-0.00321369	0.00160228	0.000754423
	0.55197	0.008279			0.556688	0.0027337	0.00316555	0.00226148
	0.556688	0.012417			0.561405	0.00493758	-0.00196052	-0.00212867
	0.561405	0.002747			0.566123	-5.48661e-05	0.0011166	0.000979816
	0.566123	0.000596777			0.570841	0.000444815	-0.0042958	-0.00190417
	0.570841	0.006465			0.575559	0.000967557	0.00237771	0.00383602
	0.575559	0.012333			0.580276	0.00289892	-0.00104531	-0.00211786
	0.580276	0.016833			0.584994	0.00365315	-0.0072419	-0.00807334
	0.584994	0.019528			0.589712	0.00277654	0.00727251	0.0024193
	0.589712	0.021735			0.594429	-0.0044891	-0.00221582	-0.00247225
	0.594429	0.013924			0.599147	-0.00457935	-0.0024848	-0.000664779
	0.599147	0.002974
	0.603865	0.007976

## Sheet: Suppl Fig. 5C
Suppl Fig. 5C (left)	0.001001	0.999876		Suppl Fig. 5C (right)	0.00471769	0.99537	0.997067	0.996804
	0.004718	0.999921			0.00943539	0.991014	0.988681	0.98884
	0.009435	0.996102			0.0141531	0.988062	0.985385	0.985674
	0.014153	0.999088			0.0188708	0.976558	0.974792	0.974928
	0.018871	0.99722			0.0235885	0.966988	0.966918	0.96722
	0.023588	0.999329			0.0283062	0.949663	0.952974	0.954188
	0.028306	0.991862			0.0330239	0.924972	0.932792	0.935856
	0.033024	0.993318			0.0377415	0.91314	0.921494	0.923197
	0.037742	0.999681			0.0424592	0.88816	0.901315	0.903125
	0.042459	0.996331			0.0471769	0.90067	0.909833	0.909426
	0.047177	0.992527			0.0518946	0.910427	0.9136	0.914206
	0.051895	0.995512			0.0566123	0.908982	0.91135	0.908634
	0.056612	0.993819			0.06133	0.895063	0.89957	0.899166
	0.06133	0.999138			0.0660477	0.880444	0.883758	0.887281
	0.066048	0.997391			0.0707654	0.882301	0.880559	0.886262
	0.070765	0.999971			0.0754831	0.866616	0.861036	0.86719
	0.075483	0.999876			0.0802008	0.858234	0.855972	0.855529
	0.080201	0.999777			0.0849185	0.860926	0.851344	0.850441
	0.084918	0.999422			0.0896362	0.856391	0.845867	0.839784
	0.089636	0.999231			0.0943539	0.853132	0.841672	0.843704
	0.094354	0.997664			0.0990716	0.843239	0.826389	0.834795
	0.099072	0.994644			0.103789	0.830666	0.803028	0.805942
	0.103789	0.990476			0.108507	0.837428	0.80508	0.812889
	0.108507	0.985191			0.113225	0.834402	0.808263	0.803865
	0.113225	0.974636			0.117942	0.83086	0.793506	0.795322
	0.117942	0.948557			0.12266	0.8357	0.784949	0.793674
	0.12266	0.938057			0.127378	0.839185	0.776141	0.771297
	0.127378	0.929042			0.132095	0.838282	0.759029	0.760438
	0.132095	0.916128			0.136813	0.827201	0.735025	0.7358
	0.136813	0.901499			0.141531	0.815964	0.706592	0.717324
	0.141531	0.89005			0.146248	0.788758	0.664837	0.675369
	0.146248	0.872444			0.150966	0.788115	0.65186	0.6658
	0.150966	0.858634			0.155684	0.775958	0.626758	0.633813
	0.155684	0.858829			0.160402	0.756263	0.586297	0.597833
	0.160402	0.859959			0.165119	0.738036	0.573637	0.57549
	0.165119	0.834166			0.169837	0.716531	0.54292	0.553064
	0.169837	0.807848			0.174555	0.709932	0.517127	0.537618
	0.174555	0.789197			0.179272	0.703901	0.521778	0.514445
	0.179272	0.732795			0.18399	0.696253	0.504957	0.501037
	0.18399	0.656603			0.188708	0.684951	0.495959	0.481441
	0.188708	0.579123			0.193425	0.671545	0.450219	0.479134
	0.193425	0.472799			0.198143	0.666658	0.474157	0.486225
	0.198143	0.384569			0.202861	0.646288	0.446001	0.449196
	0.202861	0.305234			0.207578	0.607715	0.428249	0.430363
	0.207579	0.246173			0.212296	0.577871	0.403113	0.414223
	0.212296	0.204341			0.217014	0.531963	0.361683	0.376434
	0.217014	0.191118			0.221732	0.484628	0.321311	0.340116
	0.221732	0.144817			0.226449	0.448952	0.311003	0.335167
	0.226449	0.117325			0.231167	0.398681	0.287324	0.295636
	0.231167	0.118401			0.235885	0.353344	0.256546	0.264823
	0.235885	0.118384			0.240602	0.299307	0.194734	0.204439
	0.240602	0.115363			0.24532	0.246723	0.146505	0.159183
	0.24532	0.092838			0.250038	0.17596	0.0536392	0.090834
	0.250038	0.086244			0.254755	0.122613	0.0384703	0.0606739
	0.254755	0.087939			0.259473	0.109321	0.0329493	0.0495738
	0.259473	0.078087			0.264191	0.0951789	0.0235183	0.015081
	0.264191	0.059158			0.268909	0.110839	0.0492002	0.0447684
	0.268909	0.054996			0.273626	0.129514	0.0336451	0.0431861
	0.273626	0.05978			0.278344	0.161183	0.0553825	0.0618847
	0.278344	0.045544			0.283062	0.17965	0.0736255	0.0893013
	0.283062	0.046911			0.287779	0.157178	0.0438589	0.0649344
	0.287779	0.046583			0.292497	0.144053	0.0515227	0.0435749
	0.292497	0.03795			0.297215	0.111288	0.0173037	0.0161704
	0.297215	0.024123			0.301932	0.0609674	0.00793991	0.00245415
	0.301932	0.028916			0.30665	0.0326763	-0.00300991	-0.0112782
	0.30665	0.033036			0.311368	0.0104067	0.00928882	0.00244532
	0.311368	0.021482			0.316085	0.0243771	-2.94339e-05	-0.00659394
	0.316085	0.013905			0.320803	0.0209258	0.00596173	0.00098152
	0.320803	0.007457			0.325521	0.00961225	0.000998094	-0.00181105
	0.325521	0.025167			0.330239	0.00207432	0.000863704	-0.00314649
	0.330239	0.018743			0.334956	0.00233186	-0.00173476	-0.0136111
	0.334956	0.007426			0.339674	0.00989961	0.00134727	-0.00454934
	0.339674	0.015512			0.344392	0.0135952	0.00359475	0.00366069
	0.344392	0.009057			0.349109	0.00486544	0.0175264	0.00259229
	0.349109	0.010696			0.353827	-0.0109771	-0.00480949	0.00154997
	0.353827	0.004297			0.358545	-0.00312966	-0.00894925	-0.00248135
	0.358545	0.007574			0.363262	0.00142349	0.00292728	-0.00582678
	0.363262	0.014207			0.36798	-0.000701426	0.00239423	-0.00695843
	0.36798	0.0174			0.372698	-0.00954479	-0.00531251	-0.00450135
	0.372698	0.018761			0.377415	-0.001526	0.00373013	-0.00305893
	0.377415	0.001281			0.382133	0.00239397	0.0045945	-0.00833292
	0.382133	0.013499			0.386851	0.00674555	-0.000566913	-0.00668922
	0.386851	0.010262			0.391569	-0.0028531	-0.00981679	-0.00917731
	0.391569	0.016606			0.396286	-0.00568189	-0.00157864	-0.00315953
	0.396286	0.014163			0.401004	-0.00184273	0.00453921	0.00287392
	0.401004	0.008748			0.405722	-0.00112279	0.000544545	0.00636633
	0.405722	-0.0013			0.410439	-0.00416892	0.00227379	-0.00192021
	0.410439	0.003907			0.415157	-0.00248166	-0.00191303	-0.00190142
	0.415157	0.013212			0.419875	-0.00531671	-0.000438377	0.00248714
	0.419875	0.008353			0.424592	-0.0132254	0.00419492	0.00360048
	0.424592	0.011573			0.42931	-0.00544624	-0.00515292	0.00438947
	0.42931	0.007096			0.434028	0.00617073	0.00307927	-0.00123661
	0.434028	0.018133			0.438745	0.000500849	-0.00519248	-0.00200631
	0.438745	0.020612			0.443463	0.00263776	-0.00125688	-0.00202308
	0.443463	0.014197			0.448181	-0.00343452	0.00872826	-0.00144335
	0.448181	0.012883			0.452899	0.00762887	0.00260765	0.000637626
	0.452899	0.004578			0.457616	-0.000543418	0.00596727	-0.00456205
	0.457616	0.003324			0.462334	-0.00053062	0.00460922	-0.000406103
	0.462334	0.012156			0.467052	-0.00472708	-0.00168513	-0.00178048
	0.467052	0.010515			0.471769	0.000238606	-0.000209248	0.00510688
	0.471769	0.001792			0.476487	-0.00234787	-0.00512311	-0.00223573
	0.476487	0.007896			0.481205	-0.000764651	-0.00304375	0.00474625
	0.481205	0.011143			0.485922	0.00532233	-0.0054947	-0.00345544
	0.485922	0.003565			0.49064	0.00216208	-0.00150887	0.00150317
	0.49064	0.003653			0.495358	-0.00212127	0.00088297	-0.00525042
	0.495358	0.003134			0.500075	0.000326496	0.00108166	0.000962906
	0.500075	0.004888			0.504793	0.0131456	-0.00201729	0.0027125
	0.504793	0.006194			0.509511	0.00507179	0.00127201	0.000773788
	0.509511	0.010938			0.514229	0.00141489	0.0044214	-0.000803403
	0.514229	0.004668			0.518946	0.000868547	0.00156157	-0.00430697
	0.518946	0.004996			0.523664	0.00109254	-0.00475093	-0.000498635
	0.523664	0.004816			0.528382	-0.00335844	-0.00111829	-0.000472091
	0.528382	0.012475			0.533099	2.84427e-05	-0.00209225	0.0012098
	0.533099	0.00976			0.537817	0.00120147	-0.00402839	-0.00137339
	0.537817	0.002433			0.542535	0.00437806	-0.00219685	-0.00553672
	0.542535	0.009258			0.547252	-0.00252035	0.00256474	-0.00694942
	0.547252	0.006651			0.55197	-0.00594685	0.00472506	-0.00113732
	0.55197	0.011597			0.556688	-0.00318049	0.00036063	-0.00296112
	0.556688	0.009753			0.561405	0.000600991	0.00177462	-0.00482573
	0.561405	0.01236			0.566123	-0.0011063	-0.00140475	-0.00132734
	0.566123	0.000773628			0.570841	-0.00270132	-0.00379957	0.000864444
	0.570841	-0.00244			0.575559	-0.00495907	-0.00190394	0.00409239
	0.575559	0.001819			0.580276	-0.00119772	0.00792233	-0.0021116
	0.580276	0.004201			0.584994	0.000500924	0.00365545	0.00546747
	0.584994	0.002787			0.589712	0.00412156	0.00472819	0.00351788
	0.589712	0.00449			0.594429	0.000441104	-0.000827038	0.00243902
	0.594429	0.005523			0.599147	-0.0022012	-0.00576735	-0.00414338
	0.599147	-0.001
	0.603865	0.001331

## Sheet: Suppl Fig. 6C
Suppl Fig. 6C (left)	0.001001	0.998536		Suppl Fig. 6C (right)	0.00471769	0.99951	0.998513	0.998498
	0.004718	0.994466			0.00943539	0.997943	0.995587	0.99552
	0.009435	0.992449			0.0141531	0.996097	0.990345	0.990153
	0.014153	0.993616			0.0188708	0.995579	0.991308	0.991156
	0.018871	0.998504			0.0235885	0.993338	0.987272	0.986967
	0.023588	0.997026			0.0283062	0.987748	0.980814	0.980671
	0.028306	0.998788			0.0330239	0.981021	0.975855	0.97578
	0.033024	0.993079			0.0377415	0.970642	0.965358	0.965578
	0.037742	0.994706			0.0424592	0.966427	0.95949	0.958999
	0.042459	0.997648			0.0471769	0.968647	0.965056	0.964773
	0.047177	0.991321			0.0518946	0.963379	0.960371	0.959798
	0.051895	0.993042			0.0566123	0.96272	0.961377	0.959767
	0.056612	0.992659			0.06133	0.957498	0.957555	0.956369
	0.06133	0.999855			0.0660477	0.949741	0.94822	0.948003
	0.066048	0.999876			0.0707654	0.945248	0.941423	0.942018
	0.070765	0.999823			0.0754831	0.942041	0.938886	0.938816
	0.075483	0.999629			0.0802008	0.937757	0.936342	0.934918
	0.080201	0.998845			0.0849185	0.928612	0.926011	0.923838
	0.084918	0.997756			0.0896362	0.922076	0.918266	0.915695
	0.089636	0.996334			0.0943539	0.917807	0.91319	0.913268
	0.094354	0.993182			0.0990716	0.907784	0.90086	0.900561
	0.099072	0.98978			0.103789	0.894882	0.888698	0.886952
	0.103789	0.988916			0.108507	0.882566	0.872643	0.874555
	0.108507	0.987207			0.113225	0.866539	0.854673	0.852673
	0.113225	0.984402			0.117942	0.858883	0.843633	0.841698
	0.117942	0.979501			0.12266	0.8543	0.835035	0.830037
	0.12266	0.977939			0.127378	0.853025	0.827935	0.827755
	0.127378	0.974734			0.132095	0.834299	0.799771	0.804644
	0.132095	0.974202			0.136813	0.816299	0.797095	0.795459
	0.136813	0.970989			0.141531	0.811014	0.785797	0.785993
	0.141531	0.962305			0.146248	0.802094	0.773977	0.77416
	0.146248	0.955108			0.150966	0.803394	0.773733	0.772883
	0.150966	0.951625			0.155684	0.803599	0.771516	0.772152
	0.155684	0.947355			0.160402	0.787458	0.756909	0.756939
	0.160402	0.938696			0.165119	0.775217	0.746858	0.746836
	0.165119	0.923832			0.169837	0.749454	0.716569	0.713651
	0.169837	0.906401			0.174555	0.750364	0.71649	0.706433
	0.174555	0.888161			0.179272	0.739353	0.706281	0.701625
	0.179272	0.819753			0.18399	0.736529	0.701611	0.705616
	0.18399	0.79809			0.188708	0.73786	0.70606	0.701616
	0.188708	0.760462			0.193425	0.728629	0.695958	0.695858
	0.193425	0.738798			0.198143	0.722142	0.691586	0.693581
	0.198143	0.724884			0.202861	0.713901	0.685708	0.683576
	0.202861	0.67142			0.207578	0.717034	0.683574	0.689572
	0.207579	0.620517			0.212296	0.717865	0.689529	0.688534
	0.212296	0.586074			0.217014	0.716043	0.685189	0.685179
	0.217014	0.583199			0.221732	0.698759	0.664896	0.661482
	0.221732	0.58549			0.226449	0.690215	0.661476	0.662466
	0.226449	0.556899			0.231167	0.683317	0.654484	0.651435
	0.231167	0.500051			0.235885	0.67026	0.644085	0.640695
	0.235885	0.469386			0.240602	0.67014	0.643814	0.638388
	0.240602	0.48807			0.24532	0.675573	0.639357	0.643608
	0.24532	0.467881			0.250038	0.675002	0.643353	0.633888
	0.250038	0.428157			0.254755	0.656689	0.623128	0.628324
	0.254755	0.371155			0.259473	0.635281	0.592987	0.599
	0.259473	0.334755			0.264191	0.606468	0.562679	0.564261
	0.264191	0.307828			0.268909	0.583003	0.542589	0.54623
	0.268909	0.252574			0.273626	0.516756	0.472299	0.481551
	0.273626	0.207395			0.278344	0.408475	0.36192	0.378311
	0.278344	0.153737			0.283062	0.282081	0.241251	0.245522
	0.283062	0.107268			0.287779	0.153835	0.130544	0.14029
	0.287779	0.068789			0.292497	0.0913419	0.0642243	0.0620996
	0.292497	0.063994			0.297215	0.0530547	0.0222321	0.0229483
	0.297215	0.0578			0.301932	0.0267263	0.0066102	0.0174725
	0.301932	0.051426			0.30665	0.0146372	0.0120984	0.007151
	0.30665	0.04719			0.311368	0.00191777	0.0113902	-0.00824387
	0.311368	0.041595			0.316085	-0.0196847	0.00339432	-0.0138821
	0.316085	0.024685			0.320803	-0.0216242	-0.00380465	-0.0178885
	0.320803	0.046825			0.325521	-0.0128576	0.00432581	-0.00303263
	0.325521	0.018502			0.330239	-0.00510346	0.00599055	-0.00937232
	0.330239	0.008608			0.334956	-0.0189963	0.00710377	-0.00788801
	0.334956	0.026722			0.339674	-0.0372619	-0.00612176	-0.0039769
	0.339674	0.019108			0.344392	-0.0425448	-0.00800293	-0.00582551
	0.344392	0.012498			0.349109	-0.0213816	-0.0121121	0.00560961
	0.349109	-0.00563			0.353827	-0.025603	-0.00127397	-0.000838032
	0.353827	0.001493			0.358545	-0.019866	-0.00363749	0.00950693
	0.358545	0.026616			0.363262	-0.00615942	-0.000277637	0.00102271
	0.363262	0.011523			0.36798	-0.00824009	-2.48356e-05	0.00381177
	0.36798	0.005727			0.372698	-0.0053748	0.00297074	0.00726389
	0.372698	-0.02627			0.377415	-0.0057687	0.00118009	0.005701
	0.377415	-0.02788			0.382133	-0.00721959	0.000291398	-0.00333679
	0.382133	-0.01054			0.386851	-0.0105671	0.00014129	0.00291779
	0.386851	0.007119			0.391569	-0.0121767	0.000617423	-0.00391502
	0.391569	0.008967			0.396286	-0.00511841	-0.000578061	-8.09704e-05
	0.396286	0.013667			0.401004	0.00138224	0.00295904	-0.00230192
	0.401004	0.01243			0.405722	-0.00636863	0.00351211	0.000123449
	0.405722	0.021239			0.410439	-0.00398027	0.000318166	0.00172761
	0.410439	0.027774			0.415157	-0.00931274	0.00519298	0.0026054
	0.415157	0.017836			0.419875	-0.00314485	0.00145176	0.00178893
	0.419875	-0.0014			0.424592	-0.00395462	-0.00150981	0.00117858
	0.424592	-0.000417045			0.42931	0.000266879	-0.00328458	0.0055929
	0.42931	0.017537			0.434028	-0.00326185	0.00314232	-0.00118216
	0.434028	0.037575			0.438745	-0.00356151	0.00589935	0.00374112
	0.438745	0.015823			0.443463	-0.00594875	-0.0015062	0.00694077
	0.443463	0.002625			0.448181	0.00546677	0.00256617	0.000125027
	0.448181	0.010008			0.452899	0.0083801	-0.00092319	-0.00962788
	0.452899	0.006658			0.457616	0.0101344	-5.74277e-05	0.000643544
	0.457616	-0.01166			0.462334	-0.00552597	0.0110788	-0.0040317
	0.462334	-0.01112			0.467052	0.00746341	-8.17613e-05	-0.00414607
	0.467052	-0.00331			0.471769	0.0164867	0.00530472	-0.00193291
	0.471769	-0.00215			0.476487	0.00512705	-0.00220139	-3.6665e-05
	0.476487	0.011965			0.481205	-0.00190376	-0.00571618	-0.00785408
	0.481205	0.007897			0.485922	0.00322385	-0.00362861	0.00343158
	0.485922	-0.00312			0.49064	-0.00101067	0.00403842	-0.00215577
	0.49064	-0.00342			0.495358	-0.00664678	-0.00812585	0.00789783
	0.495358	0.00827			0.500075	-0.0104832	-0.00170693	0.00178738
	0.500075	0.019828			0.504793	-0.0101662	-0.00212625	0.000248505
	0.504793	0.028817			0.509511	-0.00454242	-0.00679283	-0.0021516
	0.509511	0.02037			0.514229	0.00447355	-0.000944081	0.000737161
	0.514229	-0.000961067			0.518946	0.00102322	0.00124482	-0.00398726
	0.518946	0.00185			0.523664	-0.00738862	-6.85037e-06	-0.00294519
	0.523664	0.008417			0.528382	-0.00346754	-8.68349e-05	0.000468089
	0.528382	0.011415			0.533099	0.0055303	-0.00129865	-0.00141904
	0.533099	0.009371			0.537817	0.00500064	-0.00219605	-0.00306813
	0.537817	-0.000263998			0.542535	0.00333122	0.000736289	0.00443308
	0.542535	-0.00363			0.547252	0.000122521	-0.000109939	0.00201077
	0.547252	-0.0011			0.55197	0.00194281	-0.000854518	0.00620963
	0.55197	-0.00899			0.556688	0.00194553	0.000841104	0.0024916
	0.556688	-0.01755			0.561405	0.00647854	-0.00143491	0.00380647
	0.561405	-0.00947			0.566123	0.00392687	0.00206436	0.00240573
	0.566123	0.011809			0.570841	0.00144101	0.00215405	0.0013343
	0.570841	0.011465			0.575559	0.00432707	-0.0029684	0.00105949
	0.575559	0.013816			0.580276	0.00656122	0.00177279	0.00127461
	0.580276	0.00954			0.584994	-0.00171364	-0.000425442	0.0040547
	0.584994	0.004382			0.589712	-0.00229824	0.00575297	-0.00208825
	0.589712	-0.01492			0.594429	0.000351371	-0.00165931	-0.00307003
	0.594429	-0.01121			0.599147	-0.00605937	-0.00117544	0.00350744
	0.599147	-5.02232e-05
	0.603865	0.000646501

## Sheet: Suppl Fig. 9B
Suppl Fig. 9B	1	71.2
	2	72.5
	3	49.5
	4	84
	5	124
	6	122
